# Supplementary material for: Self-Reported Dietary Choices and Oral Health Care Needs during COVID-19 Quarantine: A Cross-Sectional Study
Source: Nutrients. 2022 Jan 13;14(2):313. doi: 10.3390/nu14020313 (PMC8779450; doi:10.3390/nu14020313)
Supplement: Supplementary file 1 [file nutrients-14-00313-s001.zip]

Archive with 1 entries (1 files):
- nutrients-1545444-supplementary.pdf
